# Supplementary material for: Five new species of the leaf-beetle genus Monolepta Chevrolat (Coleoptera, Chrysomelidae, Galerucinae) from China
Source: Zookeys. 2021 Aug 18;1056:35–57. doi: 10.3897/zookeys.1056.65335 (PMC8387305; doi:10.3897/zookeys.1056.65335)
Supplement: XML Treatment for Monolepta [file zookeys.1056.65335-treatment1.xml]

<!DOCTYPE tp:taxon-treatment
  PUBLIC "-//TaxonX//DTD Taxonomic Treatment Publishing DTD v0 20100105//EN" "tax-treatment-NSO.dtd">
<tp:taxon-treatment xmlns:tp="http://www.plazi.org/taxpub"><tp:treatment-meta><kwd-group><label>Taxon classification</label><kwd><named-content xmlns:xlink="http://www.w3.org/1999/xlink" content-type="kingdom">Animalia</named-content></kwd><kwd><named-content xmlns:xlink="http://www.w3.org/1999/xlink" content-type="order">Coleoptera</named-content></kwd><kwd><named-content xmlns:xlink="http://www.w3.org/1999/xlink" content-type="family">Chrysomelidae</named-content></kwd></kwd-group><mixed-citation publication-type="journal"><person-group><name><surname>Lei</surname><given-names>Qi-long</given-names></name><name><surname>Xu</surname><given-names>Si-yuan</given-names></name><name><surname>Yang</surname><given-names>Xing-ke</given-names></name><name><surname>Nie</surname><given-names>Rui-E</given-names></name></person-group><article-title>Five new species of the leaf-beetle genus <italic><tp:taxon-name><tp:taxon-name-part taxon-name-part-type="genus" reg="Monolepta">Monolepta</tp:taxon-name-part></tp:taxon-name></italic> Chevrolat (<tp:taxon-name><tp:taxon-name-part taxon-name-part-type="order">Coleoptera</tp:taxon-name-part></tp:taxon-name>, <tp:taxon-name><tp:taxon-name-part taxon-name-part-type="family">Chrysomelidae</tp:taxon-name-part></tp:taxon-name>, <tp:taxon-name><tp:taxon-name-part taxon-name-part-type="subfamily">Galerucinae</tp:taxon-name-part></tp:taxon-name>) from China</article-title><source>Zookeys</source><day>18</day><month>8</month><year>2021</year><volume>1056</volume><fpage>35</fpage><lpage>57</lpage><pub-id pub-id-type="doi">10.3897/zookeys.1056.65335</pub-id></mixed-citation></tp:treatment-meta><tp:nomenclature><label>Genus</label><tp:taxon-name>
            <object-id xmlns:xlink="http://www.w3.org/1999/xlink" content-type="arpha" xlink:type="simple">4342EE2D-DDC2-5FA1-92C3-43216C78211F</object-id>
            <tp:taxon-name-part taxon-name-part-type="genus" reg="Monolepta">Monolepta</tp:taxon-name-part>
          </tp:taxon-name><tp:taxon-authority>Chevrolat</tp:taxon-authority><tp:nomenclature-citation-list><tp:nomenclature-citation><tp:taxon-name>
                <tp:taxon-name-part taxon-name-part-type="genus" reg="Monolepta">Monolepta</tp:taxon-name-part>
              </tp:taxon-name><comment>Chevrolat 1836: 383. Type species: <tp:taxon-name><tp:taxon-name-part taxon-name-part-type="genus" reg="Crioceris">Crioceris</tp:taxon-name-part><tp:taxon-name-part taxon-name-part-type="species" reg="bioculata">bioculata</tp:taxon-name-part></tp:taxon-name> Fabricius, 1781, by subsequent designation (<xref ref-type="bibr" rid="B5">Chevrolat 1845</xref>: 5).</comment></tp:nomenclature-citation><tp:nomenclature-citation><tp:taxon-name>
                <tp:taxon-name-part taxon-name-part-type="genus" reg="Damais">Damais</tp:taxon-name-part>
              </tp:taxon-name><comment><xref ref-type="bibr" rid="B15">Jacoby 1903</xref>: 118. Type species: <tp:taxon-name><tp:taxon-name-part taxon-name-part-type="genus" reg="Damais">Damais</tp:taxon-name-part><tp:taxon-name-part taxon-name-part-type="species" reg="humeralis">humeralis</tp:taxon-name-part></tp:taxon-name> Jacoby, 1903, by monotypy. Synonymized by <xref ref-type="bibr" rid="B22">Maulik (1936</xref>: 373).</comment></tp:nomenclature-citation><tp:nomenclature-citation><tp:taxon-name>
                <tp:taxon-name-part taxon-name-part-type="genus" reg="Aemulaphthona">Aemulaphthona</tp:taxon-name-part>
              </tp:taxon-name><comment><xref ref-type="bibr" rid="B26">Scherer 1969</xref>: 89. Type species: <tp:taxon-name><tp:taxon-name-part taxon-name-part-type="genus" reg="Aemulaphthona">Aemulaphthona</tp:taxon-name-part><tp:taxon-name-part taxon-name-part-type="species" reg="ochracea">ochracea</tp:taxon-name-part></tp:taxon-name> (Weise, 1922), by monotypy. Synonymized by Konstantinov (2002: 210).</comment></tp:nomenclature-citation><tp:nomenclature-citation><tp:taxon-name>
                <tp:taxon-name-part taxon-name-part-type="genus" reg="Chimporia">Chimporia</tp:taxon-name-part>
              </tp:taxon-name><comment><xref ref-type="bibr" rid="B19">Laboissière 1931</xref>: 413. Type species: <tp:taxon-name><tp:taxon-name-part taxon-name-part-type="genus" reg="Chimporia">Chimporia</tp:taxon-name-part><tp:taxon-name-part taxon-name-part-type="species" reg="monardi">monardi</tp:taxon-name-part></tp:taxon-name> Laboissière, 1931, by monotypy. Synonymized by <xref ref-type="bibr" rid="B31">Wagner (2007</xref>: 84).</comment></tp:nomenclature-citation></tp:nomenclature-citation-list></tp:nomenclature><tp:treatment-sec sec-type="distribution" id="SECID0E4NAC"><title>Distribution.</title><p>Palaearctic, Oriental, Australian, Afrotropical, Neotropical region.</p></tp:treatment-sec><tp:treatment-sec sec-type="diagnosis" id="SECID0ECOAC"><title>Diagnosis.</title><p>Body length: 1.9–9.5 mm. Antennae longer than half or even equal to the body, segments 2 and 3 almost equal in length, segment 4 equal to or longer than sum of segments 2 and 3. Width of pronotum longer than length; anterior margin slightly depressed, basal margin protruding and lateral margins slightly protruding; basal margin and lateral margins with frame; anterior and posterior angle thickened, each angle with a seta-pore; disc convex, generally depressed on both sides. Scutellum triangular, smooth, and impunctate. Elytra broader than pronotum, humeral angle obvious; epipleuron broad before basal 1/3, then strongly narrowed and disappearing at beginning of apex. Anterior coxal cavities open or closed, each tibia with a spine in apex, spine of hind tibiae longest, 1<sup>st</sup> segment of hind tarsi longer than remaining segments combined; claws appendiculate. Last sternite of male with trilobate concavities, female normal, without any concavities (<xref ref-type="bibr" rid="B6">Gressitt and Kimoto 1963</xref>).</p></tp:treatment-sec><tp:treatment-sec sec-type="remarks" id="SECID0EOOAC"><title>Remarks.</title><p>Since its description, several genera have been synonymized with <italic><tp:taxon-name><tp:taxon-name-part taxon-name-part-type="genus" reg="Monolepta">Monolepta</tp:taxon-name-part></tp:taxon-name></italic>. Of these, <xref ref-type="bibr" rid="B22">Maulik (1936)</xref> synonymized <italic><tp:taxon-name><tp:taxon-name-part taxon-name-part-type="genus" reg="Damais">Damais</tp:taxon-name-part></tp:taxon-name></italic> Jacoby, 1903 based on the length of the 1<sup>st</sup> segment of the hind tarsi which is longer than the remaining combined segments in <italic><tp:taxon-name><tp:taxon-name-part taxon-name-part-type="genus" reg="Damais">D.</tp:taxon-name-part><tp:taxon-name-part taxon-name-part-type="species" reg="humeralis">humeralis</tp:taxon-name-part></tp:taxon-name></italic> Jacoby, 1903, the type species. Konstantinov (2002) synonymized <italic><tp:taxon-name><tp:taxon-name-part taxon-name-part-type="genus" reg="Aemulaphthona">Aemulaphthona</tp:taxon-name-part></tp:taxon-name></italic> Scherer, 1969, originally placed in <tp:taxon-name><tp:taxon-name-part taxon-name-part-type="tribe">Alticini</tp:taxon-name-part></tp:taxon-name>, based on several characters of the type species <italic><tp:taxon-name><tp:taxon-name-part taxon-name-part-type="genus" reg="Aemulaphthona">Aemulaphthona</tp:taxon-name-part><tp:taxon-name-part taxon-name-part-type="species" reg="ochracea">ochracea</tp:taxon-name-part></tp:taxon-name></italic> (Weise, 1922), such as the flat head in lateral view, absence of a supraorbital sulcus, and metafemur without a metafemoral spring. <xref ref-type="bibr" rid="B31">Wagner (2007)</xref> synonymized <italic><tp:taxon-name><tp:taxon-name-part taxon-name-part-type="genus" reg="Chimporia">Chimporia</tp:taxon-name-part></tp:taxon-name></italic><xref ref-type="bibr" rid="B19">Laboissière 1931</xref> based on the similarity of the aedeagus. Also, based on characters of the anterior coxae and the second antennomere, and morphology of aedeagus, many new genera were described for species previously included in <italic><tp:taxon-name><tp:taxon-name-part taxon-name-part-type="genus" reg="Monolepta">Monolepta</tp:taxon-name-part></tp:taxon-name></italic>, such as <italic><tp:taxon-name><tp:taxon-name-part taxon-name-part-type="genus" reg="Afromaculepta">Afromaculepta</tp:taxon-name-part></tp:taxon-name></italic> Wagner, 2000, <italic><tp:taxon-name><tp:taxon-name-part taxon-name-part-type="genus" reg="Afromegalepta">Afromegalepta</tp:taxon-name-part></tp:taxon-name></italic> Wagner, 2001, <italic><tp:taxon-name><tp:taxon-name-part taxon-name-part-type="genus" reg="Afrocandezea">Afrocandezea</tp:taxon-name-part></tp:taxon-name></italic> Wagner, 2002, <italic><tp:taxon-name><tp:taxon-name-part taxon-name-part-type="genus" reg="Afronaumannia">Afronaumannia</tp:taxon-name-part></tp:taxon-name></italic> Wagner, 2005, <italic><tp:taxon-name><tp:taxon-name-part taxon-name-part-type="genus" reg="Monoleptoides">Monoleptoides</tp:taxon-name-part></tp:taxon-name></italic> Wagner, 2011, <italic><tp:taxon-name><tp:taxon-name-part taxon-name-part-type="genus" reg="Neobarombiella">Neobarombiella</tp:taxon-name-part></tp:taxon-name></italic> Wagner, 2012, <italic><tp:taxon-name><tp:taxon-name-part taxon-name-part-type="genus" reg="Orthoneolepta">Orthoneolepta</tp:taxon-name-part></tp:taxon-name></italic> Hazmi &amp; Wagner, 2013, <italic><tp:taxon-name><tp:taxon-name-part taxon-name-part-type="genus" reg="Paraneolepta">Paraneolepta</tp:taxon-name-part></tp:taxon-name></italic> Hazmi &amp; Wagner, 2013, <italic><tp:taxon-name><tp:taxon-name-part taxon-name-part-type="genus" reg="Bicolorizea">Bicolorizea</tp:taxon-name-part></tp:taxon-name></italic> Wagner, 2015, and <italic><tp:taxon-name><tp:taxon-name-part taxon-name-part-type="genus" reg="Doeberllepta">Doeberllepta</tp:taxon-name-part></tp:taxon-name></italic> Wagner, 2017.</p><p>The ratio of antennomeres 2 and 3 is of great importance for the identification in <italic><tp:taxon-name><tp:taxon-name-part taxon-name-part-type="genus" reg="Monolepta">Monolepta</tp:taxon-name-part></tp:taxon-name></italic> and related genera. The length of 2 to 3 in the type species, <italic><tp:taxon-name><tp:taxon-name-part taxon-name-part-type="genus" reg="Monolepta">M.</tp:taxon-name-part><tp:taxon-name-part taxon-name-part-type="species" reg="bioculata">bioculata</tp:taxon-name-part></tp:taxon-name></italic>, is 0.83–1.00 (<xref ref-type="bibr" rid="B31">Wagner 2007</xref>). Sometimes antennomere 2 is slightly shorter than 3, as in <italic><tp:taxon-name><tp:taxon-name-part taxon-name-part-type="genus" reg="Monolepta">M.</tp:taxon-name-part><tp:taxon-name-part taxon-name-part-type="species" reg="jeanneli">jeanneli</tp:taxon-name-part></tp:taxon-name></italic> (0.78–0.87), or on the contrary, antennomere 2 is slightly longer than 3, as in <italic><tp:taxon-name><tp:taxon-name-part taxon-name-part-type="genus" reg="Monolepta">M.</tp:taxon-name-part><tp:taxon-name-part taxon-name-part-type="species" reg="usambarica">usambarica</tp:taxon-name-part></tp:taxon-name></italic> (1.00–1.20; <xref ref-type="bibr" rid="B30">Wagner 2000</xref>). In general, the ratio of antennomeres 2 and 3 is 0.80–1.20.</p><p>There are also some similar genera in the Oriental region. In <italic><tp:taxon-name><tp:taxon-name-part taxon-name-part-type="genus" reg="Arcastes">Arcastes</tp:taxon-name-part></tp:taxon-name></italic>, the lack of pronotal depressions and the significantly enlarged antennomeres 3–8 distinguishes it from other genera, as does the ratio of antennomeres 2 and 3, which is 0.5–0.57; thus, it is easily recognized from <italic><tp:taxon-name><tp:taxon-name-part taxon-name-part-type="genus" reg="Monolepta">Monolepta</tp:taxon-name-part></tp:taxon-name></italic> (<xref ref-type="bibr" rid="B8">Hazmi and Wagner 2010a</xref>). <italic><tp:taxon-name><tp:taxon-name-part taxon-name-part-type="genus" reg="Rubrarcastes">Rubrarcastes</tp:taxon-name-part></tp:taxon-name></italic> has the similarly enlarged antennomeres of <italic><tp:taxon-name><tp:taxon-name-part taxon-name-part-type="genus" reg="Arcastes">Arcastes</tp:taxon-name-part></tp:taxon-name></italic>, but the ratio of antennomeres 2 and 3 is 0.43–0.57 (<xref ref-type="bibr" rid="B9">Hazmi and Wagner 2010b</xref>). In the Oriental region, the relatively large body and the transverse depression on the pronotum distinguish <italic><tp:taxon-name><tp:taxon-name-part taxon-name-part-type="genus" reg="Paraneolepta">Paraneolepta</tp:taxon-name-part></tp:taxon-name></italic>; antennomeres 4–6 are significantly widened in <italic><tp:taxon-name><tp:taxon-name-part taxon-name-part-type="genus" reg="Orthoneolepta">Orthoneolepta</tp:taxon-name-part></tp:taxon-name></italic>, which is different from that of <italic><tp:taxon-name><tp:taxon-name-part taxon-name-part-type="genus" reg="Monolepta">Monolepta</tp:taxon-name-part></tp:taxon-name></italic>. In <italic><tp:taxon-name><tp:taxon-name-part taxon-name-part-type="genus" reg="Ochralea">Ochralea</tp:taxon-name-part></tp:taxon-name></italic> Clark, 1865 the relatively large body (7.75–14.40 mm) and the deeply incised median lobe of aedeagus are characteristic (<xref ref-type="bibr" rid="B10">Hazmi and Wagner 2010c</xref>). The ratio of antennomeres of <italic><tp:taxon-name><tp:taxon-name-part taxon-name-part-type="genus" reg="Neolepta">Neolepta</tp:taxon-name-part></tp:taxon-name></italic> is 0.75–0.80, <italic><tp:taxon-name><tp:taxon-name-part taxon-name-part-type="genus" reg="Paraneolepta">Paraneolepta</tp:taxon-name-part></tp:taxon-name></italic> is 0.75–0.86, and <italic><tp:taxon-name><tp:taxon-name-part taxon-name-part-type="genus" reg="Orthoneolepta">Orthoneolepta</tp:taxon-name-part></tp:taxon-name></italic> 0.60–1.00. <italic><tp:taxon-name><tp:taxon-name-part taxon-name-part-type="genus" reg="Neolepta">Neolepta</tp:taxon-name-part></tp:taxon-name></italic> is usually with widened median antennomeres. However, these three similar genera have a tansverse depression on pronotum, which is not present in <italic><tp:taxon-name><tp:taxon-name-part taxon-name-part-type="genus" reg="Monolepta">Monolepta</tp:taxon-name-part></tp:taxon-name></italic>.</p><p>Eleven similar genera are distributed in China. In <italic><tp:taxon-name><tp:taxon-name-part taxon-name-part-type="genus" reg="Atrachya">Atrachya</tp:taxon-name-part></tp:taxon-name></italic> Dejean, 1837, antennomere 3 is much longer than 2, and the tectum is deeply incised and with strong apical hooks (<xref ref-type="bibr" rid="B21">Lee 2020</xref>). In <italic><tp:taxon-name><tp:taxon-name-part taxon-name-part-type="genus" reg="Sermyloides">Sermyloides</tp:taxon-name-part></tp:taxon-name></italic> Jacoby, 1884, there is a strong frontal depression in males and a usually modified antennomere 3. In <italic><tp:taxon-name><tp:taxon-name-part taxon-name-part-type="genus" reg="Ochralea">Ochralea</tp:taxon-name-part></tp:taxon-name></italic> Clark, 1865 antennomeres 2 and 3 are almost equal in length. In <italic><tp:taxon-name><tp:taxon-name-part taxon-name-part-type="genus" reg="Shaira">Shaira</tp:taxon-name-part></tp:taxon-name></italic> Maulik, 1936, the elytra is very short, and so this genus can be easily distinguished. In <italic><tp:taxon-name><tp:taxon-name-part taxon-name-part-type="genus" reg="Pseudosepharia">Pseudosepharia</tp:taxon-name-part></tp:taxon-name></italic> Laboissière, 1936, the epipleuron is very broad and 1/3 times as wide as the elytron. In <italic><tp:taxon-name><tp:taxon-name-part taxon-name-part-type="genus" reg="Paleosepharia">Paleosepharia</tp:taxon-name-part></tp:taxon-name></italic> Laboissière, 1936, the epipleuron is gradually narrowed from its base to its apex, and there is sexual dimorphism (Lee 2018). In <italic><tp:taxon-name><tp:taxon-name-part taxon-name-part-type="genus" reg="Macrima">Macrima</tp:taxon-name-part></tp:taxon-name></italic> Baly, 1878, there is a frontal depression in males. <italic><tp:taxon-name><tp:taxon-name-part taxon-name-part-type="genus" reg="Trichosepharia">Trichosepharia</tp:taxon-name-part></tp:taxon-name></italic> Laboissière, 1936 has the basal part of the median lobe incised and the tectum enlarged at its apex. In <italic><tp:taxon-name><tp:taxon-name-part taxon-name-part-type="genus" reg="Chinochya">Chinochya</tp:taxon-name-part></tp:taxon-name></italic> Lee, 2020, tasomere 1 is swollen in males, and there are two types of endophallic spiculae. <italic><tp:taxon-name><tp:taxon-name-part taxon-name-part-type="genus" reg="Tsouchya">Tsouchya</tp:taxon-name-part></tp:taxon-name></italic> Lee, 2020, has antennomere 2 much shorter than 3, and there are two types of endophallic spiculae. In <italic><tp:taxon-name><tp:taxon-name-part taxon-name-part-type="genus" reg="Neochya">Neochya</tp:taxon-name-part></tp:taxon-name></italic> Lee, 2020 antonnomeres 2 and 3 are almost the same length, but the coxal cavities are widely open and there is only one pair of endophallic spiculae.</p><p>The species included in <italic><tp:taxon-name><tp:taxon-name-part taxon-name-part-type="genus" reg="Monolepta">Monolepta</tp:taxon-name-part></tp:taxon-name></italic> generally have two types of antennae: either with segments 2 and 3 equal in length or with segment 3 longer than 2. Most species of the former group have a similar type of aedeagus; these include: <italic><tp:taxon-name><tp:taxon-name-part taxon-name-part-type="genus" reg="Monolepta">M.</tp:taxon-name-part><tp:taxon-name-part taxon-name-part-type="species" reg="babai">babai</tp:taxon-name-part></tp:taxon-name></italic> Kimoto, 1996; <italic><tp:taxon-name><tp:taxon-name-part taxon-name-part-type="genus" reg="Monolepta">M.</tp:taxon-name-part><tp:taxon-name-part taxon-name-part-type="species" reg="bicavipennis">bicavipennis</tp:taxon-name-part></tp:taxon-name></italic> Chen, 1942; <italic><tp:taxon-name><tp:taxon-name-part taxon-name-part-type="genus" reg="Monolepta">M.</tp:taxon-name-part><tp:taxon-name-part taxon-name-part-type="species" reg="kwangtunga">kwangtunga</tp:taxon-name-part></tp:taxon-name></italic> Gressitt &amp; Kimoto, 1963; <italic><tp:taxon-name><tp:taxon-name-part taxon-name-part-type="genus" reg="Monolepta">M.</tp:taxon-name-part><tp:taxon-name-part taxon-name-part-type="species" reg="mordelloides">mordelloides</tp:taxon-name-part></tp:taxon-name></italic> Chen, 1942; <italic><tp:taxon-name><tp:taxon-name-part taxon-name-part-type="genus" reg="Monolepta">M.</tp:taxon-name-part><tp:taxon-name-part taxon-name-part-type="species" reg="parvezi">parvezi</tp:taxon-name-part></tp:taxon-name></italic> Aslam, 1968, and <italic><tp:taxon-name><tp:taxon-name-part taxon-name-part-type="genus" reg="Monolepta">M.</tp:taxon-name-part><tp:taxon-name-part taxon-name-part-type="species" reg="subflavipennis">subflavipennis</tp:taxon-name-part></tp:taxon-name></italic> Kimoto, 1989. Since the redescription of the type species by <xref ref-type="bibr" rid="B31">Wagner (2007)</xref>, “true” <italic><tp:taxon-name><tp:taxon-name-part taxon-name-part-type="genus" reg="Monolepta">Monolepta</tp:taxon-name-part></tp:taxon-name></italic> can be distinguished by the similar lengths of antennomeres 2 and 3, the abruptly narrowed epipleuron after the basal 1/3, and the aedeagus type. Although, the closed anterior coxal cavities of <italic><tp:taxon-name><tp:taxon-name-part taxon-name-part-type="genus" reg="Monolepta">Monolepta</tp:taxon-name-part></tp:taxon-name></italic> were the main character to identify the genus in the past, <xref ref-type="bibr" rid="B29">Wagner (1999</xref>, <xref ref-type="bibr" rid="B31">2007</xref>) redescribed anterior coxal cavities of the type species and showed them to be open. So, these structures are rather variable, with some closed or almost closed and others completely open.</p><p>Although 73 species of <italic><tp:taxon-name><tp:taxon-name-part taxon-name-part-type="genus" reg="Monolepta">Monolepta</tp:taxon-name-part></tp:taxon-name></italic> are known from China, little recent detailed work on the genus has so far been published, and some species with the second and third antennomeres of unequal length and different types of aedeagus may need to be transferred to other genera in the future, for example <italic><tp:taxon-name><tp:taxon-name-part taxon-name-part-type="genus" reg="Monolepta">M.</tp:taxon-name-part><tp:taxon-name-part taxon-name-part-type="species" reg="yaosanica">yaosanica</tp:taxon-name-part></tp:taxon-name></italic> Chen, 1942 and <italic><tp:taxon-name><tp:taxon-name-part taxon-name-part-type="genus" reg="Monolepta">M.</tp:taxon-name-part><tp:taxon-name-part taxon-name-part-type="species" reg="postfasciata">postfasciata</tp:taxon-name-part></tp:taxon-name></italic> Gressitt &amp; Kimoto, 1963. The following key is restricted to those 68 species which have antennomeres 2 and 3 of equal length.</p></tp:treatment-sec><ref-list><ref id="B5"><mixed-citation xmlns:xlink="http://www.w3.org/1999/xlink" xlink:type="simple"><person-group><name name-style="western"><surname>Chevrolat</surname><given-names>LAA</given-names></name></person-group> (<year>1845</year>) <article-title>Galérucites.</article-title> In: <person-group><name name-style="western"><surname>D’Orbigny</surname><given-names>C</given-names></name></person-group> (<role>Ed.</role>) <issue-title>Dictionaire Universel d’Histoire Naturelle 6.</issue-title><source>Paris</source>, <fpage>4</fpage>–<lpage>6</lpage>.</mixed-citation></ref><ref id="B15"><mixed-citation xmlns:xlink="http://www.w3.org/1999/xlink" xlink:type="simple"><person-group><name name-style="western"><surname>Jacoby</surname><given-names>M</given-names></name></person-group> (<year>1903</year>) <article-title>Descriptions of the new genera and species of phytophagous <tp:taxon-name><tp:taxon-name-part taxon-name-part-type="order">Coleoptera</tp:taxon-name-part></tp:taxon-name> obtained by Mr H. L. Andrewes and Mr T. R. D. Bell at the Nilgiri Hills and Kanara.</article-title><source>Annales de la Société Entomologique de Belgique</source><volume>47</volume>: <fpage>80</fpage>–<lpage>128</lpage>.</mixed-citation></ref><ref id="B22"><mixed-citation xmlns:xlink="http://www.w3.org/1999/xlink" xlink:type="simple"><person-group><name name-style="western"><surname>Maulik</surname><given-names>S</given-names></name></person-group> (<year>1936</year>) <article-title><tp:taxon-name><tp:taxon-name-part taxon-name-part-type="order">Coleoptera</tp:taxon-name-part></tp:taxon-name>. <tp:taxon-name><tp:taxon-name-part taxon-name-part-type="family">Chrysomelidae</tp:taxon-name-part></tp:taxon-name> (<tp:taxon-name><tp:taxon-name-part taxon-name-part-type="subfamily">Galerucinae</tp:taxon-name-part></tp:taxon-name>).</article-title> In: <person-group><name name-style="western"><surname>Maulik</surname><given-names>S [Cantab MA</given-names></name><name name-style="western"><surname>FZS</surname><given-names>FRES]</given-names></name></person-group> (<role>Ed.</role>) <issue-title>The Fauna of British India including Ceylon and Burma.</issue-title><source>Taylor and Francis, London, Vol. 4</source>, <fpage>395</fpage>–<lpage>430</lpage>. <ext-link xlink:type="simple" ext-link-type="doi" xlink:href="10.5962/bhl.title.48423">https://doi.org/10.5962/bhl.title.48423</ext-link></mixed-citation></ref><ref id="B26"><mixed-citation xmlns:xlink="http://www.w3.org/1999/xlink" xlink:type="simple"><person-group><name name-style="western"><surname>Scherer</surname><given-names>G</given-names></name></person-group> (<year>1969</year>) <article-title>Die <tp:taxon-name><tp:taxon-name-part taxon-name-part-type="subfamily">Alticinae</tp:taxon-name-part></tp:taxon-name> des indischen Subkontinentes (<tp:taxon-name><tp:taxon-name-part taxon-name-part-type="order">Coleoptera</tp:taxon-name-part></tp:taxon-name> – <tp:taxon-name><tp:taxon-name-part taxon-name-part-type="family">Chrysomelidae</tp:taxon-name-part></tp:taxon-name>).</article-title><source>Pacific Insects Monograph</source><volume>22</volume>: <fpage>1</fpage>–<lpage>251</lpage>.</mixed-citation></ref><ref id="B19"><mixed-citation xmlns:xlink="http://www.w3.org/1999/xlink" xlink:type="simple"><person-group><name name-style="western"><surname>Laboissière</surname><given-names>V</given-names></name></person-group> (<year>1931</year>) <article-title><tp:taxon-name><tp:taxon-name-part taxon-name-part-type="tribe">Galerucini</tp:taxon-name-part></tp:taxon-name> (<tp:taxon-name><tp:taxon-name-part taxon-name-part-type="order">Coleoptera</tp:taxon-name-part></tp:taxon-name><tp:taxon-name><tp:taxon-name-part taxon-name-part-type="family">Chrysomelidae</tp:taxon-name-part></tp:taxon-name>) d’Angola.</article-title><source>Revue Suisse de Zoologie</source><volume>38</volume>: <fpage>405</fpage>–<lpage>418</lpage>. <ext-link xlink:type="simple" ext-link-type="doi" xlink:href="10.5962/bhl.part.117646">https://doi.org/10.5962/bhl.part.117646</ext-link></mixed-citation></ref><ref id="B31"><mixed-citation xmlns:xlink="http://www.w3.org/1999/xlink" xlink:type="simple"><person-group><name name-style="western"><surname>Wagner</surname><given-names>T</given-names></name></person-group> (<year>2007</year>) <article-title><italic><tp:taxon-name><tp:taxon-name-part taxon-name-part-type="genus">Monolepta</tp:taxon-name-part></tp:taxon-name></italic> Chevrolat, 1837, the most speciose galerucine taxon: redescription of the type species <italic><tp:taxon-name><tp:taxon-name-part taxon-name-part-type="genus">Monolepta</tp:taxon-name-part><tp:taxon-name-part taxon-name-part-type="species">bioculata</tp:taxon-name-part></tp:taxon-name></italic> (Fabricius, 1781) and key to related genera from (<tp:taxon-name><tp:taxon-name-part taxon-name-part-type="family">Chrysomelidae</tp:taxon-name-part></tp:taxon-name>, <tp:taxon-name><tp:taxon-name-part taxon-name-part-type="order">Coleoptera</tp:taxon-name-part></tp:taxon-name>).</article-title><source>Journal of Natural History</source><volume>41</volume>: <fpage>81</fpage>–<lpage>100</lpage>. <ext-link xlink:type="simple" ext-link-type="doi" xlink:href="10.1080/00222930601127384">https://doi.org/10.1080/00222930601127384</ext-link></mixed-citation></ref><ref id="B6"><mixed-citation xmlns:xlink="http://www.w3.org/1999/xlink" xlink:type="simple"><person-group><name name-style="western"><surname>Gressitt</surname><given-names>JL</given-names></name><name name-style="western"><surname>Kimoto</surname><given-names>S</given-names></name></person-group> (<year>1963</year>) The <tp:taxon-name><tp:taxon-name-part taxon-name-part-type="family">Chrysomelidae</tp:taxon-name-part></tp:taxon-name> (Coleopt.) of China and Korea. Part II. Pacific Insects Monograph 1B: 301–1026.</mixed-citation></ref><ref id="B30"><mixed-citation xmlns:xlink="http://www.w3.org/1999/xlink" xlink:type="simple"><person-group><name name-style="western"><surname>Wagner</surname><given-names>T</given-names></name></person-group> (<year>2000</year>) <article-title>Revision of Afrotropical <italic><tp:taxon-name><tp:taxon-name-part taxon-name-part-type="genus">Monolepta</tp:taxon-name-part></tp:taxon-name></italic> Chevrolat, 1837 (<tp:taxon-name><tp:taxon-name-part taxon-name-part-type="order">Coleoptera</tp:taxon-name-part></tp:taxon-name>: <tp:taxon-name><tp:taxon-name-part taxon-name-part-type="family">Chrysomelidae</tp:taxon-name-part></tp:taxon-name>, <tp:taxon-name><tp:taxon-name-part taxon-name-part-type="subfamily">Galerucinae</tp:taxon-name-part></tp:taxon-name>). Part l: species with red and black coloured elytra, pronotum and head, with description of new species.</article-title><source>Entomologische Zeitschrift Stuttgart</source><volume>110</volume>(<issue>8</issue>): <fpage>226</fpage>–<lpage>237</lpage>.</mixed-citation></ref><ref id="B8"><mixed-citation xmlns:xlink="http://www.w3.org/1999/xlink" xlink:type="simple"><person-group><name name-style="western"><surname>Hazmi</surname><given-names>IR</given-names></name><name name-style="western"><surname>Wagner</surname><given-names>T</given-names></name></person-group> (<year>2010a</year>) <article-title>Revision of <italic><tp:taxon-name><tp:taxon-name-part taxon-name-part-type="genus">Arcastes</tp:taxon-name-part></tp:taxon-name></italic> Baly, 1865 from the Oriental Region (<tp:taxon-name><tp:taxon-name-part taxon-name-part-type="order">Coleoptera</tp:taxon-name-part></tp:taxon-name>, <tp:taxon-name><tp:taxon-name-part taxon-name-part-type="family">Chrysomelidae</tp:taxon-name-part></tp:taxon-name>, <tp:taxon-name><tp:taxon-name-part taxon-name-part-type="subfamily">Galerucinae</tp:taxon-name-part></tp:taxon-name>).</article-title><source>ZooKeys</source><volume>42</volume>: <fpage>79</fpage>–<lpage>99</lpage>. <ext-link xlink:type="simple" ext-link-type="doi" xlink:href="10.3897/zookeys.42.336">https://doi.org/10.3897/zookeys.42.336</ext-link></mixed-citation></ref><ref id="B9"><mixed-citation xmlns:xlink="http://www.w3.org/1999/xlink" xlink:type="simple"><person-group><name name-style="western"><surname>Hazmi</surname><given-names>IR</given-names></name><name name-style="western"><surname>Wagner</surname><given-names>T</given-names></name></person-group> (<year>2010b</year>) <article-title><italic><tp:taxon-name><tp:taxon-name-part taxon-name-part-type="genus">Rubrarcastes</tp:taxon-name-part></tp:taxon-name></italic> gen. nov., a new group of Oriental galerucine leaf beetles (<tp:taxon-name><tp:taxon-name-part taxon-name-part-type="order">Coleoptera</tp:taxon-name-part></tp:taxon-name>: <tp:taxon-name><tp:taxon-name-part taxon-name-part-type="family">Chrysomelidae</tp:taxon-name-part></tp:taxon-name>, <tp:taxon-name><tp:taxon-name-part taxon-name-part-type="subfamily">Galerucinae</tp:taxon-name-part></tp:taxon-name>).</article-title><source>Entomologische Zeitschrift</source><volume>120</volume>(<issue>2</issue>): <fpage>85</fpage>–<lpage>88</lpage>.</mixed-citation></ref><ref id="B10"><mixed-citation xmlns:xlink="http://www.w3.org/1999/xlink" xlink:type="simple"><person-group><name name-style="western"><surname>Hazmi</surname><given-names>IR</given-names></name><name name-style="western"><surname>Wagner</surname><given-names>T</given-names></name></person-group> (<year>2010c</year>) <article-title>Revalidation and revision of <italic><tp:taxon-name><tp:taxon-name-part taxon-name-part-type="genus">Ochralea</tp:taxon-name-part></tp:taxon-name></italic> Clark, 1865 (<tp:taxon-name><tp:taxon-name-part taxon-name-part-type="order">Coleoptera</tp:taxon-name-part></tp:taxon-name>: <tp:taxon-name><tp:taxon-name-part taxon-name-part-type="family">Chrysomelidae</tp:taxon-name-part></tp:taxon-name>: <tp:taxon-name><tp:taxon-name-part taxon-name-part-type="subfamily">Galerucinae</tp:taxon-name-part></tp:taxon-name>) from the Oriental Region.</article-title><source>Zootaxa</source><volume>2530</volume>: <fpage>47</fpage>–<lpage>59</lpage>. <ext-link xlink:type="simple" ext-link-type="doi" xlink:href="10.11646/zootaxa.2530.1.5">https://doi.org/10.11646/zootaxa.2530.1.5</ext-link></mixed-citation></ref><ref id="B21"><mixed-citation xmlns:xlink="http://www.w3.org/1999/xlink" xlink:type="simple"><person-group><name name-style="western"><surname>Lee</surname><given-names>CF</given-names></name></person-group> (<year>2020</year>) <article-title>Revision of Taiwanese species of <italic><tp:taxon-name><tp:taxon-name-part taxon-name-part-type="genus">Atrachya</tp:taxon-name-part></tp:taxon-name></italic> Chevrolat, 1836 (<tp:taxon-name><tp:taxon-name-part taxon-name-part-type="order">Coleoptera</tp:taxon-name-part></tp:taxon-name>, <tp:taxon-name><tp:taxon-name-part taxon-name-part-type="family">Chrysomelidae</tp:taxon-name-part></tp:taxon-name>, <tp:taxon-name><tp:taxon-name-part taxon-name-part-type="subfamily">Galerucinae</tp:taxon-name-part></tp:taxon-name>): descriptions of three new genera, two new species, and designations of three new synonyms.</article-title><source>ZooKeys</source><volume>940</volume>: <fpage>117</fpage>–<lpage>159</lpage>. <ext-link xlink:type="simple" ext-link-type="doi" xlink:href="10.3897/zookeys.940.51800">https://doi.org/10.3897/zookeys.940.51800</ext-link></mixed-citation></ref><ref id="B29"><mixed-citation xmlns:xlink="http://www.w3.org/1999/xlink" xlink:type="simple"><person-group><name name-style="western"><surname>Wagner</surname><given-names>T</given-names></name></person-group> (<year>1999</year>) <article-title>An introduction to the revision of the afrotropical <italic><tp:taxon-name><tp:taxon-name-part taxon-name-part-type="genus">Monolepta</tp:taxon-name-part></tp:taxon-name></italic> and related taxa (<tp:taxon-name><tp:taxon-name-part taxon-name-part-type="order">Coleoptera</tp:taxon-name-part></tp:taxon-name>, <tp:taxon-name><tp:taxon-name-part taxon-name-part-type="family">Chrysomelidae</tp:taxon-name-part></tp:taxon-name>, <tp:taxon-name><tp:taxon-name-part taxon-name-part-type="subfamily">Galerucinae</tp:taxon-name-part></tp:taxon-name>).</article-title><source>Courier Forschungsinstitut Senckenberg</source><volume>215</volume>: <fpage>215</fpage>–<lpage>220</lpage>.</mixed-citation></ref></ref-list></tp:taxon-treatment>
