# Supplementary material for: Five new species of the leaf-beetle genus Monolepta Chevrolat (Coleoptera, Chrysomelidae, Galerucinae) from China
Source: Zookeys. 2021 Aug 18;1056:35–57. doi: 10.3897/zookeys.1056.65335 (PMC8387305; doi:10.3897/zookeys.1056.65335)
Supplement: XML Treatment for Monolepta albipunctata [file zookeys.1056.65335-treatment2.xml]

<!DOCTYPE tp:taxon-treatment
  PUBLIC "-//TaxonX//DTD Taxonomic Treatment Publishing DTD v0 20100105//EN" "tax-treatment-NSO.dtd">
<tp:taxon-treatment xmlns:tp="http://www.plazi.org/taxpub"><tp:treatment-meta><kwd-group><label>Taxon classification</label><kwd><named-content xmlns:xlink="http://www.w3.org/1999/xlink" content-type="kingdom">Animalia</named-content></kwd><kwd><named-content xmlns:xlink="http://www.w3.org/1999/xlink" content-type="order">Coleoptera</named-content></kwd><kwd><named-content xmlns:xlink="http://www.w3.org/1999/xlink" content-type="family">Chrysomelidae</named-content></kwd></kwd-group><mixed-citation publication-type="journal"><person-group><name><surname>Lei</surname><given-names>Qi-long</given-names></name><name><surname>Xu</surname><given-names>Si-yuan</given-names></name><name><surname>Yang</surname><given-names>Xing-ke</given-names></name><name><surname>Nie</surname><given-names>Rui-E</given-names></name></person-group><article-title>Five new species of the leaf-beetle genus <italic><tp:taxon-name><tp:taxon-name-part taxon-name-part-type="genus" reg="Monolepta">Monolepta</tp:taxon-name-part></tp:taxon-name></italic> Chevrolat (<tp:taxon-name><tp:taxon-name-part taxon-name-part-type="order">Coleoptera</tp:taxon-name-part></tp:taxon-name>, <tp:taxon-name><tp:taxon-name-part taxon-name-part-type="family">Chrysomelidae</tp:taxon-name-part></tp:taxon-name>, <tp:taxon-name><tp:taxon-name-part taxon-name-part-type="subfamily">Galerucinae</tp:taxon-name-part></tp:taxon-name>) from China</article-title><source>Zookeys</source><day>18</day><month>8</month><year>2021</year><volume>1056</volume><fpage>35</fpage><lpage>57</lpage><pub-id pub-id-type="doi">10.3897/zookeys.1056.65335</pub-id></mixed-citation></tp:treatment-meta><tp:nomenclature><tp:taxon-name>
              <object-id xmlns:xlink="http://www.w3.org/1999/xlink" content-type="arpha" xlink:type="simple">7DDD5A1C-592F-586B-9EF4-60B3FD550F2A</object-id>
              <tp:taxon-name-part taxon-name-part-type="genus" reg="Monolepta">Monolepta</tp:taxon-name-part>
              <tp:taxon-name-part taxon-name-part-type="species" reg="albipunctata">albipunctata</tp:taxon-name-part>
              <object-id xmlns:xlink="http://www.w3.org/1999/xlink" content-type="zoobank" xlink:type="simple">http://zoobank.org/C2EB97A0-B103-4666-8451-1082316A27C3</object-id>
            </tp:taxon-name><tp:taxon-status xmlns:xlink="http://www.w3.org/1999/xlink" xlink:type="simple">sp. nov.</tp:taxon-status><xref ref-type="fig" rid="F1">Figs 1–10</xref></tp:nomenclature><tp:treatment-sec sec-type="type material" id="SECID0EHPAI"><title>Type material.</title><p><bold><italic>Holotype</italic></bold>: China • ♂; Guangxi, Jinxiu, Luoxiang; 400 m; 14-V-1999; Xing-ke Yang leg. (<named-content xmlns:xlink="http://www.w3.org/1999/xlink" content-type="dwc:institutional_code" xlink:type="simple">IZAS</named-content>). <bold><italic>Paratypes</italic></bold>: China • 1♂; same data as holotype • 1♀; Guangxi, Jinxiu, Luoxiang; 450 m; 30-VI-2000; Jun Chen leg. • 2♀♀; Guangxi, Jinxiu, Luoxiang; 400 m; 15-V-1999; Da-jun Liu leg. (all <named-content xmlns:xlink="http://www.w3.org/1999/xlink" content-type="dwc:institutional_code" xlink:type="simple">IZAS</named-content>).</p></tp:treatment-sec><tp:treatment-sec sec-type="description" id="SECID0E6PAI"><title>Description.</title><p>Length: 5.5–6.6 mm, width 2.7–3.7 mm. Holotype: length 6.6 mm, width 3.4 mm.</p><p>Head, pronotum, prothorax, scutellum, ventral side of mesothorax and metathorax, abdomen, and legs orange; clypeus and mouthparts black; antennae black except 1<sup>st</sup> segment paler; tibiae slightly dark orange, tarsi black; basal area of elytra orange, middle to apical area black with an oval white spot.</p><p>Vertex slightly convex, with transverse wrinkles, punctures obvious, space between punctures almost equal to diameter of punctures, each puncture with a seta; frontal tubercle obvious, not deeply divided by ecdysial suture, triangular, glabrous and with several large punctures near frontal area; antennae longer than half of body, 1<sup>st</sup> segment arc-shaped, length ratio of 2<sup>nd</sup> and 3<sup>rd</sup> segment 19: 18; length ratio of 4<sup>th</sup> and the combination of 2<sup>nd</sup> and 3<sup>rd</sup> 2: 1.</p><p>Pronotum transverse, pronotum around 1.6 times as broad as long; disc slightly convex, glabrous, shallowly depressed on each side, surface with irregular strong and fine punctures, each puncture with short seta.</p><p>Scutellum triangular, smooth and impunctate.</p><p>Elytra about 1.5 times as long as broad, basal part wider than pronotum; humeral angle obvious; two types of punctures in elytra: space between large punctures about 3 times as wide as diameter of puncture, small punctures irregularly distributed; epipleuron strongly narrowed after basal 1/3 and disappearing at the beginning of apex.</p><p>Ventral surface of mesothorax and metathorax covered with long setae. 1<sup>st</sup> segment of hind tarsi 1.9 times as long as remaining segments combined. Anterior coxal cavities open.</p><p><bold>Male.</bold> Last ventrite of male with trilobite concavities. The median apical lobe of the last sternite around twice as broad as long (Fig. <xref ref-type="fig" rid="F1">5</xref>). Aedeagus very slender, almost parallel-sided from base to middle, suddenly narrowed before 1/2 part, rounded at apex, slightly curved towards ventral side (Fig. <xref ref-type="fig" rid="F1">9</xref>). Tectum extends almost to apex of aedeagus (Fig. <xref ref-type="fig" rid="F1">8</xref>).</p><p><bold>Female.</bold> Last ventrite of female with very slight concavities. Spermathecal cornu slender, curved almost vertical, middle part short, curved, nodulus middle narrow. Ventral part of bursa sclerites slender, slightly undulate at outer side, dorsal pair slender, pointed at apex.</p></tp:treatment-sec><tp:treatment-sec sec-type="etymology" id="SECID0ERRAI"><title>Etymology.</title><p>The specific epithet <italic>albipunctatus</italic>, -<italic>a</italic>, -<italic>um</italic> (meaning ‘white-spotted’) is a New Latin adjective formed from the Latin adjective <italic>albus</italic>, -<italic>a</italic>, -<italic>um</italic> (‘white’) and the New Latin adjective <italic>punctatus</italic>, -<italic>a</italic>, -<italic>um</italic> (‘punctate’, ‘marked by spots or punctures’); it refers to the large white spots on the elytra of this species.</p></tp:treatment-sec><tp:treatment-sec sec-type="distribution" id="SECID0EJSAI"><title>Distribution.</title><p>China: Guangxi.</p></tp:treatment-sec><tp:treatment-sec sec-type="diagnosis" id="SECID0EOSAI"><title>Diagnosis.</title><p>This species is similar to <italic><tp:taxon-name><tp:taxon-name-part taxon-name-part-type="genus" reg="Monolepta">M.</tp:taxon-name-part><tp:taxon-name-part taxon-name-part-type="species" reg="postfasciata">postfasciata</tp:taxon-name-part></tp:taxon-name></italic> Gressitt &amp; Kimoto, 1963, but the latter has a smaller body with an obvious T-shaped black spot on each elytron, whereas <italic><tp:taxon-name><tp:taxon-name-part taxon-name-part-type="genus" reg="Monolepta">M.</tp:taxon-name-part><tp:taxon-name-part taxon-name-part-type="species" reg="albipunctata">albipunctata</tp:taxon-name-part></tp:taxon-name></italic> sp. nov. has a larger body with two separate large, white, round spots on each elytron.</p><fig id="F1" position="float" orientation="portrait"><object-id xmlns:xlink="http://www.w3.org/1999/xlink" content-type="doi" xlink:type="simple">10.3897/zookeys.1056.65335.figures1-10</object-id><object-id xmlns:xlink="http://www.w3.org/1999/xlink" content-type="arpha" xlink:type="simple">7B36D9A1-0197-5340-9F38-961829FE20DF</object-id><label>Figures 1–10.</label><caption><p><italic><tp:taxon-name><tp:taxon-name-part taxon-name-part-type="genus" reg="Monolepta">Monolepta</tp:taxon-name-part><tp:taxon-name-part taxon-name-part-type="species" reg="albipunctata">albipunctata</tp:taxon-name-part></tp:taxon-name></italic> sp. nov. (holotype) <bold>1</bold> dorsal view <bold>2</bold> lateral view <bold>3</bold> frontal view <bold>4</bold> ventral view of 5<sup>th</sup> ventrite, female <bold>5</bold> ditto, male <bold>6</bold> spermatheca <bold>7</bold> bursa sclerites <bold>8</bold> aedeagus, dorsal view <bold>9</bold> ditto, lateral view <bold>10</bold> ditto, ventral view. Scale bars: 1 mm (<bold>1–5, 8–10</bold>); 0.5 mm (<bold>6, 7</bold>).</p></caption><graphic xmlns:xlink="http://www.w3.org/1999/xlink" xlink:href="zookeys-1056-035-g001.jpg" position="float" orientation="portrait" xlink:type="simple" id="oo_578888.jpg"><uri content-type="original_file" xlink:type="simple">https://binary.pensoft.net/fig/578888</uri></graphic></fig></tp:treatment-sec></tp:taxon-treatment>
