# Supplementary material for: Five new species of the leaf-beetle genus Monolepta Chevrolat (Coleoptera, Chrysomelidae, Galerucinae) from China
Source: Zookeys. 2021 Aug 18;1056:35–57. doi: 10.3897/zookeys.1056.65335 (PMC8387305; doi:10.3897/zookeys.1056.65335)
Supplement: XML Treatment for Monolepta alticola [file zookeys.1056.65335-treatment3.xml]

<!DOCTYPE tp:taxon-treatment
  PUBLIC "-//TaxonX//DTD Taxonomic Treatment Publishing DTD v0 20100105//EN" "tax-treatment-NSO.dtd">
<tp:taxon-treatment xmlns:tp="http://www.plazi.org/taxpub"><tp:treatment-meta><kwd-group><label>Taxon classification</label><kwd><named-content xmlns:xlink="http://www.w3.org/1999/xlink" content-type="kingdom">Animalia</named-content></kwd><kwd><named-content xmlns:xlink="http://www.w3.org/1999/xlink" content-type="order">Coleoptera</named-content></kwd><kwd><named-content xmlns:xlink="http://www.w3.org/1999/xlink" content-type="family">Chrysomelidae</named-content></kwd></kwd-group><mixed-citation publication-type="journal"><person-group><name><surname>Lei</surname><given-names>Qi-long</given-names></name><name><surname>Xu</surname><given-names>Si-yuan</given-names></name><name><surname>Yang</surname><given-names>Xing-ke</given-names></name><name><surname>Nie</surname><given-names>Rui-E</given-names></name></person-group><article-title>Five new species of the leaf-beetle genus <italic><tp:taxon-name><tp:taxon-name-part taxon-name-part-type="genus" reg="Monolepta">Monolepta</tp:taxon-name-part></tp:taxon-name></italic> Chevrolat (<tp:taxon-name><tp:taxon-name-part taxon-name-part-type="order">Coleoptera</tp:taxon-name-part></tp:taxon-name>, <tp:taxon-name><tp:taxon-name-part taxon-name-part-type="family">Chrysomelidae</tp:taxon-name-part></tp:taxon-name>, <tp:taxon-name><tp:taxon-name-part taxon-name-part-type="subfamily">Galerucinae</tp:taxon-name-part></tp:taxon-name>) from China</article-title><source>Zookeys</source><day>18</day><month>8</month><year>2021</year><volume>1056</volume><fpage>35</fpage><lpage>57</lpage><pub-id pub-id-type="doi">10.3897/zookeys.1056.65335</pub-id></mixed-citation></tp:treatment-meta><tp:nomenclature><tp:taxon-name>
              <object-id xmlns:xlink="http://www.w3.org/1999/xlink" content-type="arpha" xlink:type="simple">AA07D5B4-C012-5AD8-8A7F-FF97EC4B03A3</object-id>
              <tp:taxon-name-part taxon-name-part-type="genus" reg="Monolepta">Monolepta</tp:taxon-name-part>
              <tp:taxon-name-part taxon-name-part-type="species" reg="alticola">alticola</tp:taxon-name-part>
              <object-id xmlns:xlink="http://www.w3.org/1999/xlink" content-type="zoobank" xlink:type="simple">http://zoobank.org/FE2246D1-7C30-42C5-9D58-2137498E3545</object-id>
            </tp:taxon-name><tp:taxon-status xmlns:xlink="http://www.w3.org/1999/xlink" xlink:type="simple">sp. nov.</tp:taxon-status><xref ref-type="fig" rid="F2">Figs 11–20</xref></tp:nomenclature><tp:treatment-sec sec-type="type material"><title>Type material.</title><p><bold><italic>Holotype</italic></bold>: China • ♂; Yunnan, Zhongdian, Gezan; 3000 m; 3-VIII-2003 (<named-content xmlns:xlink="http://www.w3.org/1999/xlink" content-type="dwc:institutional_code" xlink:type="simple">IZAS</named-content>). <bold><italic>Paratypes</italic></bold>: China • 1♂; Yunnan, Zhongdian, Gezan; 3000 m; 3-VIII-2003 • 2♀♀; Yunnan, Lunan, Shilin; 1700 m; 9-VII-1956; Kryzhanovskiy leg. (<named-content xmlns:xlink="http://www.w3.org/1999/xlink" content-type="dwc:institutional_code" xlink:type="simple">IZAS</named-content>).</p></tp:treatment-sec><tp:treatment-sec sec-type="description" id="SECID0E2WAI"><title>Description.</title><p>Length: 2.5–3.5 mm, width: 1.5–2.0 mm. Holotype: length 3.5 mm, width 2.0 mm.</p><p>Vertex orange, frons yellow, mouthparts dark brown; antennae dark brown except segments 1–3 brown; dorsal and ventral side of prothorax, coxae of front legs, femora yellow; scutellum, elytra, ventral side of mesothorax, metathorax, middle and hind legs dark brown; tibiae and tarsi of front legs pale brown, apex of middle and hind legs pale yellow.</p><p>Vertex convex, punctures sparsely and irregularly distributed; frontal tubercle developed; antennae longer than half of body, 1<sup>st</sup> segment arc-shaped, length ratio of 2<sup>nd</sup> and 3<sup>rd</sup> segment 16: 15, length ratio of 4<sup>th</sup> segment and the combination of 2<sup>nd</sup> and 3<sup>rd</sup> 45: 31.</p><p>Pronotum transverse, around 1.6 times as broad as long; disc slightly convex, shallowly depressed on each side, punctures unapparent, sparsely distributed; space between punctures wider than diameter of punctures.</p><p>Scutellum triangular, smooth and impunctate. The elytron about 1.6 times as long as broad; basal part wider than pronotum, humeral angle obvious; punctures on elytra irregularly distributed, space between punctures about 3 times as diameter of punctures. Epipleuron strongly narrowed after basal 1/3 and disappearing at beginning of apex.</p><p>Ventral surface of mesothorax, metathorax, and abdomen covered with long hairs.</p><p>Width and length ratio of median apical lobe 1.1 (apex part width to length), 2.2 (basal part width to length) (Fig. <xref ref-type="fig" rid="F2">15</xref>). 1<sup>st</sup> segment of hind tarsi about 1.7 times as long as remaining segments combined.</p><p><bold>Male.</bold> Aedeagus slender, ratio of length and width around 5; greatest width in basal 1/3, and suddenly narrowed from basal 1/2 and parallel sided; apex slightly cuspidate. Tectum extends almost to the apex of aedeagus, cuspidate apically (Fig. <xref ref-type="fig" rid="F2">18</xref>).</p><p><bold>Female.</bold> Last ventrite of female normal, male with trilobite concavities. Spermathecal cornu slender, apex slightly pointed, middle part short, curved, nodulus nearly spherical, large.</p></tp:treatment-sec><tp:treatment-sec sec-type="etymology" id="SECID0EGYAI"><title>Etymology.</title><p>The specific epithet <italic><tp:taxon-name><tp:taxon-name-part taxon-name-part-type="genus" reg="Monolepta"/><tp:taxon-name-part taxon-name-part-type="species" reg="alticola">alticola</tp:taxon-name-part></tp:taxon-name></italic>, <italic>altus</italic> (meaning ‘living in high altitude’) is a Latin adjective and the Latin <italic>col</italic>, (‘lives’); it refers to the high-altitude habitat of this species.</p></tp:treatment-sec><tp:treatment-sec sec-type="distribution" id="SECID0E1YAI"><title>Distribution.</title><p>China: Yunnan.</p></tp:treatment-sec><tp:treatment-sec sec-type="diagnosis" id="SECID0E6YAI"><title>Diagnosis.</title><p>This species is similar to <italic><tp:taxon-name><tp:taxon-name-part taxon-name-part-type="genus" reg="Monolepta">M.</tp:taxon-name-part><tp:taxon-name-part taxon-name-part-type="species" reg="schereri">schereri</tp:taxon-name-part></tp:taxon-name></italic> Gressitt &amp; Kimoto, 1963 and <italic><tp:taxon-name><tp:taxon-name-part taxon-name-part-type="genus" reg="Monolepta">M.</tp:taxon-name-part><tp:taxon-name-part taxon-name-part-type="species" reg="epistomalis">epistomalis</tp:taxon-name-part></tp:taxon-name></italic> Laboissière, 1935. The main differences are the following: the ventral side of the meso- and meta-thorax and the abdomen of <italic><tp:taxon-name><tp:taxon-name-part taxon-name-part-type="genus" reg="Monolepta">M.</tp:taxon-name-part><tp:taxon-name-part taxon-name-part-type="species" reg="schereri">schereri</tp:taxon-name-part></tp:taxon-name></italic> are yellowish brown, whereas these are dark brown in <italic><tp:taxon-name><tp:taxon-name-part taxon-name-part-type="genus" reg="Monolepta">M.</tp:taxon-name-part><tp:taxon-name-part taxon-name-part-type="species" reg="alticola">alticola</tp:taxon-name-part></tp:taxon-name></italic> sp. nov. <italic><tp:taxon-name><tp:taxon-name-part taxon-name-part-type="genus" reg="Monolepta">M.</tp:taxon-name-part><tp:taxon-name-part taxon-name-part-type="species" reg="epistomalis">epistomalis</tp:taxon-name-part></tp:taxon-name></italic> has a dark-brown head and a yellowish-brown abdomen, whereas <italic><tp:taxon-name><tp:taxon-name-part taxon-name-part-type="genus" reg="Monolepta">M.</tp:taxon-name-part><tp:taxon-name-part taxon-name-part-type="species" reg="alticola">alticola</tp:taxon-name-part></tp:taxon-name></italic> sp. nov. has a yellow head and a black abdomen, and with the aedeagus tapering towards its apex.</p><fig id="F2" position="float" orientation="portrait"><object-id xmlns:xlink="http://www.w3.org/1999/xlink" content-type="doi" xlink:type="simple">10.3897/zookeys.1056.65335.figures11-20</object-id><object-id xmlns:xlink="http://www.w3.org/1999/xlink" content-type="arpha" xlink:type="simple">1883FFA3-EB0F-595E-9D34-A2AAEF85837E</object-id><label>Figures 11–20.</label><caption><p><italic><tp:taxon-name><tp:taxon-name-part taxon-name-part-type="genus" reg="Monolepta">Monolepta</tp:taxon-name-part><tp:taxon-name-part taxon-name-part-type="species" reg="alticola">alticola</tp:taxon-name-part></tp:taxon-name></italic> sp. nov. (holotype) <bold>11</bold> dorsal view <bold>12</bold> lateral view <bold>13</bold> frontal view <bold>14</bold> ventral view of 5<sup>th</sup> ventrite, female <bold>15</bold> ditto, male <bold>16</bold> spermatheca <bold>17</bold> bursa sclerites <bold>18</bold> aedeagus, dorsal view <bold>19</bold> ditto, lateral view <bold>20</bold> ditto, ventral view. Scale bars: 1 mm (<bold>11–15, 18–20</bold>); 0.5 mm (<bold>16, 17</bold>).</p></caption><graphic xmlns:xlink="http://www.w3.org/1999/xlink" xlink:href="zookeys-1056-035-g002.jpg" position="float" orientation="portrait" xlink:type="simple" id="oo_578889.jpg"><uri content-type="original_file" xlink:type="simple">https://binary.pensoft.net/fig/578889</uri></graphic></fig></tp:treatment-sec></tp:taxon-treatment>
