# Supplementary material for: Five new species of the leaf-beetle genus Monolepta Chevrolat (Coleoptera, Chrysomelidae, Galerucinae) from China
Source: Zookeys. 2021 Aug 18;1056:35–57. doi: 10.3897/zookeys.1056.65335 (PMC8387305; doi:10.3897/zookeys.1056.65335)
Supplement: XML Treatment for Monolepta bivittata [file zookeys.1056.65335-treatment4.xml]

<!DOCTYPE tp:taxon-treatment
  PUBLIC "-//TaxonX//DTD Taxonomic Treatment Publishing DTD v0 20100105//EN" "tax-treatment-NSO.dtd">
<tp:taxon-treatment xmlns:tp="http://www.plazi.org/taxpub"><tp:treatment-meta><kwd-group><label>Taxon classification</label><kwd><named-content xmlns:xlink="http://www.w3.org/1999/xlink" content-type="kingdom">Animalia</named-content></kwd><kwd><named-content xmlns:xlink="http://www.w3.org/1999/xlink" content-type="order">Coleoptera</named-content></kwd><kwd><named-content xmlns:xlink="http://www.w3.org/1999/xlink" content-type="family">Chrysomelidae</named-content></kwd></kwd-group><mixed-citation publication-type="journal"><person-group><name><surname>Lei</surname><given-names>Qi-long</given-names></name><name><surname>Xu</surname><given-names>Si-yuan</given-names></name><name><surname>Yang</surname><given-names>Xing-ke</given-names></name><name><surname>Nie</surname><given-names>Rui-E</given-names></name></person-group><article-title>Five new species of the leaf-beetle genus <italic><tp:taxon-name><tp:taxon-name-part taxon-name-part-type="genus" reg="Monolepta">Monolepta</tp:taxon-name-part></tp:taxon-name></italic> Chevrolat (<tp:taxon-name><tp:taxon-name-part taxon-name-part-type="order">Coleoptera</tp:taxon-name-part></tp:taxon-name>, <tp:taxon-name><tp:taxon-name-part taxon-name-part-type="family">Chrysomelidae</tp:taxon-name-part></tp:taxon-name>, <tp:taxon-name><tp:taxon-name-part taxon-name-part-type="subfamily">Galerucinae</tp:taxon-name-part></tp:taxon-name>) from China</article-title><source>Zookeys</source><day>18</day><month>8</month><year>2021</year><volume>1056</volume><fpage>35</fpage><lpage>57</lpage><pub-id pub-id-type="doi">10.3897/zookeys.1056.65335</pub-id></mixed-citation></tp:treatment-meta><tp:nomenclature><tp:taxon-name>
              <object-id xmlns:xlink="http://www.w3.org/1999/xlink" content-type="arpha" xlink:type="simple">84AC06FF-ECE4-5647-B131-73CD105E6016</object-id>
              <tp:taxon-name-part taxon-name-part-type="genus" reg="Monolepta">Monolepta</tp:taxon-name-part>
              <tp:taxon-name-part taxon-name-part-type="species" reg="bivittata">bivittata</tp:taxon-name-part>
              <object-id xmlns:xlink="http://www.w3.org/1999/xlink" content-type="zoobank" xlink:type="simple">http://zoobank.org/B9A59187-352B-4171-8B08-B49BB8A1061D</object-id>
            </tp:taxon-name><tp:taxon-status xmlns:xlink="http://www.w3.org/1999/xlink" xlink:type="simple">sp. nov.</tp:taxon-status><xref ref-type="fig" rid="F3">Figs 21–27</xref></tp:nomenclature><tp:treatment-sec sec-type="type material" id="SECID0EF5AI"><title>Type material.</title><p><bold><italic>Holotype</italic></bold>: China • ♂; Zhejiang, Taishun, Wuyanling Nature Reserve station by light; 800 m; 1-VIII-2005; Liu Ye leg. (<named-content xmlns:xlink="http://www.w3.org/1999/xlink" content-type="dwc:institutional_code" xlink:type="simple">IZAS</named-content>). <bold><italic>Paratypes</italic></bold>: China • 3♂♂; Zhejiang, Taishun, Wuyanling Nature Reserve station, at light; 800 m; 1-VIII-2005; Liu Ye leg. (<named-content xmlns:xlink="http://www.w3.org/1999/xlink" content-type="dwc:institutional_code" xlink:type="simple">IZAS</named-content>).</p></tp:treatment-sec><tp:treatment-sec sec-type="description" id="SECID0E45AI"><title>Description.</title><p>Length: 3.0–3.6 mm, width: 1.5–1.7 mm. <bold><italic>Holotype</italic></bold>: length 3.6 mm, width 1.7 mm.</p><p>Head, dorsal and ventral side of prothorax, and legs yellowish brown; mouthparts, scutellum, ventral side of mesothorax and metathorax black; antennae black, except segments 1–3 yellowish brown; elytra and abdomen pale yellow, basal and postmedian area of elytra with transverse black stripe.</p><p>Vertex convex, with sparsely distributed punctures; frontal tubercle developed, trapezoid, glabrous and without punctures; antennae reach half of body, 1<sup>st</sup> segment arc-shaped, length ratio of segment 2<sup>nd</sup> and 3<sup>rd</sup> 15: 16, length ratio of 4<sup>th</sup>and combination of 2<sup>nd</sup> and 3<sup>rd</sup> 34: 31.</p><p>Pronotum about 1.5 times as broad as long; disc slightly convex, shallowly depressed on each side, punctures unapparent and sparsely distributed.</p><p>Scutellum triangular, smooth and impunctate. Elytron about 1.5 times as long as broad; basal part wider than pronotum, humeral angle obvious; punctures evenly distributed, space between punctures is about 2 times as diameter of puncture, each puncture with seta; epipleuron strongly narrowed after basal 1/3, disappearring at beginning of apex. Ventral side of mesothorax, metathorax and abdomen covered with long hairs.</p><p><bold>Male.</bold> Last ventrite of male with trilobite concavities. Width and length ratio of median apical lobe 1.4 (apex width to length), 1.5 (basal width to length) (Fig. <xref ref-type="fig" rid="F3">24</xref>). Aedeagus: ratio of length to width around 4:3; gradually and slightly tapering from base to near apex then abruptly constricted in distal 1/5 in lateral view; apex rounded and slightly pointed (Figs <xref ref-type="fig" rid="F3">25</xref>, <xref ref-type="fig" rid="F3">27</xref>). Tectum broad, long, reaching to apex of aedeagus (Fig. <xref ref-type="fig" rid="F3">25</xref>).</p></tp:treatment-sec><tp:treatment-sec sec-type="etymology" id="SECID0ELABI"><title>Etymology.</title><p>The specific epithet <italic>bivittatus</italic>, -<italic>a</italic>, -<italic>um</italic> (meaning ‘bivittate’, ‘having two bands or stripes or vittae’) is a New Latin adjective formed from the Latin prefix <italic>bi</italic>- (a shortened form of <italic>bis</italic>, ‘twice’) and the Latin adjective <italic>vittatus</italic>, -<italic>a</italic>, -<italic>um</italic> (‘banded’); it refers to the two transverse black stripes on the elytra of this species, a character which distinguishes this species from all other species in the genus.</p></tp:treatment-sec><tp:treatment-sec sec-type="distribution" id="SECID0EBBBI"><title>Distribution.</title><p>China: Zhejiang.</p></tp:treatment-sec><tp:treatment-sec sec-type="diagnosis" id="SECID0EGBBI"><title>Diagnosis.</title><p>This species is similar to <italic><tp:taxon-name><tp:taxon-name-part taxon-name-part-type="genus" reg="Monolepta">M.</tp:taxon-name-part><tp:taxon-name-part taxon-name-part-type="species" reg="leechi">leechi</tp:taxon-name-part></tp:taxon-name></italic> Jacoby, 1890, <italic><tp:taxon-name><tp:taxon-name-part taxon-name-part-type="genus" reg="Monolepta">M.</tp:taxon-name-part><tp:taxon-name-part taxon-name-part-type="species" reg="maana">maana</tp:taxon-name-part></tp:taxon-name></italic> Gressitt &amp; Kimoto, 1963, and <italic><tp:taxon-name><tp:taxon-name-part taxon-name-part-type="genus" reg="Monolepta">M.</tp:taxon-name-part><tp:taxon-name-part taxon-name-part-type="species" reg="liui">liui</tp:taxon-name-part></tp:taxon-name></italic> Gressitt &amp; Kimoto, 1963. The main differences are the following: the abdomen of <italic><tp:taxon-name><tp:taxon-name-part taxon-name-part-type="genus" reg="Monolepta">M.</tp:taxon-name-part><tp:taxon-name-part taxon-name-part-type="species" reg="leechi">leechi</tp:taxon-name-part></tp:taxon-name></italic> is black and the apex of the aedeagus is sharp, whereas the abdomen of <italic><tp:taxon-name><tp:taxon-name-part taxon-name-part-type="genus" reg="Monolepta">M.</tp:taxon-name-part><tp:taxon-name-part taxon-name-part-type="species" reg="bivittata">bivittata</tp:taxon-name-part></tp:taxon-name></italic> sp. nov. is pale yellow and the apex of the aedeagus is blunt. The space between the punctures on the elytra of <italic><tp:taxon-name><tp:taxon-name-part taxon-name-part-type="genus" reg="Monolepta">M.</tp:taxon-name-part><tp:taxon-name-part taxon-name-part-type="species" reg="maana">maana</tp:taxon-name-part></tp:taxon-name></italic> is equal to the diameter of the punctures, whereas in <italic><tp:taxon-name><tp:taxon-name-part taxon-name-part-type="genus" reg="Monolepta">M.</tp:taxon-name-part><tp:taxon-name-part taxon-name-part-type="species" reg="bivittata">bivittata</tp:taxon-name-part></tp:taxon-name></italic> sp. nov., it is about twice the diameter of the punctures. The mid- and hind-legs of <italic><tp:taxon-name><tp:taxon-name-part taxon-name-part-type="genus" reg="Monolepta">M.</tp:taxon-name-part><tp:taxon-name-part taxon-name-part-type="species" reg="liui">liui</tp:taxon-name-part></tp:taxon-name></italic> are dark brown, whereas the legs of <italic><tp:taxon-name><tp:taxon-name-part taxon-name-part-type="genus" reg="Monolepta">M.</tp:taxon-name-part><tp:taxon-name-part taxon-name-part-type="species" reg="bivittata">bivittata</tp:taxon-name-part></tp:taxon-name></italic> sp. nov. are yellowish brown.</p><fig id="F3" position="float" orientation="portrait"><object-id xmlns:xlink="http://www.w3.org/1999/xlink" content-type="doi" xlink:type="simple">10.3897/zookeys.1056.65335.figures21-27</object-id><object-id xmlns:xlink="http://www.w3.org/1999/xlink" content-type="arpha" xlink:type="simple">A0657658-0BBD-598A-9FBA-C443DE102741</object-id><label>Figures 21–27.</label><caption><p><italic><tp:taxon-name><tp:taxon-name-part taxon-name-part-type="genus" reg="Monolepta">Monolepta</tp:taxon-name-part><tp:taxon-name-part taxon-name-part-type="species" reg="bivittata">bivittata</tp:taxon-name-part></tp:taxon-name></italic> sp. nov. (holotype) <bold>21</bold> dorsal view <bold>22</bold> lateral view <bold>23</bold> frontal view <bold>24</bold> ventral view of 5<sup>th</sup> ventrite, male <bold>25</bold> aedeagus, dorsal view <bold>26</bold> ditto, lateral view <bold>27</bold> ditto, ventral view. Scale bars: 1 mm.</p></caption><graphic xmlns:xlink="http://www.w3.org/1999/xlink" xlink:href="zookeys-1056-035-g003.jpg" position="float" orientation="portrait" xlink:type="simple" id="oo_578890.jpg"><uri content-type="original_file" xlink:type="simple">https://binary.pensoft.net/fig/578890</uri></graphic></fig></tp:treatment-sec></tp:taxon-treatment>
