# Supplementary material for: Five new species of the leaf-beetle genus Monolepta Chevrolat (Coleoptera, Chrysomelidae, Galerucinae) from China
Source: Zookeys. 2021 Aug 18;1056:35–57. doi: 10.3897/zookeys.1056.65335 (PMC8387305; doi:10.3897/zookeys.1056.65335)
Supplement: XML Treatment for Monolepta mengsongensis [file zookeys.1056.65335-treatment5.xml]

<!DOCTYPE tp:taxon-treatment
  PUBLIC "-//TaxonX//DTD Taxonomic Treatment Publishing DTD v0 20100105//EN" "tax-treatment-NSO.dtd">
<tp:taxon-treatment xmlns:tp="http://www.plazi.org/taxpub"><tp:treatment-meta><kwd-group><label>Taxon classification</label><kwd><named-content xmlns:xlink="http://www.w3.org/1999/xlink" content-type="kingdom">Animalia</named-content></kwd><kwd><named-content xmlns:xlink="http://www.w3.org/1999/xlink" content-type="order">Coleoptera</named-content></kwd><kwd><named-content xmlns:xlink="http://www.w3.org/1999/xlink" content-type="family">Chrysomelidae</named-content></kwd></kwd-group><mixed-citation publication-type="journal"><person-group><name><surname>Lei</surname><given-names>Qi-long</given-names></name><name><surname>Xu</surname><given-names>Si-yuan</given-names></name><name><surname>Yang</surname><given-names>Xing-ke</given-names></name><name><surname>Nie</surname><given-names>Rui-E</given-names></name></person-group><article-title>Five new species of the leaf-beetle genus <italic><tp:taxon-name><tp:taxon-name-part taxon-name-part-type="genus" reg="Monolepta">Monolepta</tp:taxon-name-part></tp:taxon-name></italic> Chevrolat (<tp:taxon-name><tp:taxon-name-part taxon-name-part-type="order">Coleoptera</tp:taxon-name-part></tp:taxon-name>, <tp:taxon-name><tp:taxon-name-part taxon-name-part-type="family">Chrysomelidae</tp:taxon-name-part></tp:taxon-name>, <tp:taxon-name><tp:taxon-name-part taxon-name-part-type="subfamily">Galerucinae</tp:taxon-name-part></tp:taxon-name>) from China</article-title><source>Zookeys</source><day>18</day><month>8</month><year>2021</year><volume>1056</volume><fpage>35</fpage><lpage>57</lpage><pub-id pub-id-type="doi">10.3897/zookeys.1056.65335</pub-id></mixed-citation></tp:treatment-meta><tp:nomenclature><tp:taxon-name>
              <object-id xmlns:xlink="http://www.w3.org/1999/xlink" content-type="arpha" xlink:type="simple">020F9BA2-730C-5CAF-BA94-CC408385DE09</object-id>
              <tp:taxon-name-part taxon-name-part-type="genus" reg="Monolepta">Monolepta</tp:taxon-name-part>
              <tp:taxon-name-part taxon-name-part-type="species" reg="mengsongensis">mengsongensis</tp:taxon-name-part>
              <object-id xmlns:xlink="http://www.w3.org/1999/xlink" content-type="zoobank" xlink:type="simple">http://zoobank.org/BCF69DF0-2A5A-49AC-BB27-36D0D561EC9D</object-id>
            </tp:taxon-name><tp:taxon-status xmlns:xlink="http://www.w3.org/1999/xlink" xlink:type="simple">sp. nov.</tp:taxon-status><xref ref-type="fig" rid="F4">Figs 28–34</xref></tp:nomenclature><tp:treatment-sec sec-type="type material" id="SECID0EDHBI"><title>Type material.</title><p><bold><italic>Holotype</italic></bold>: China • ♂; Yunnan, Menglong, Banna, Mengsong; 1600 m; 27-IV-1958; Shu-yong Wang leg. (<named-content xmlns:xlink="http://www.w3.org/1999/xlink" content-type="dwc:institutional_code" xlink:type="simple">IZAS</named-content>). <bold><italic>Paratype</italic></bold>: China • 1♂; Yunnan, Menglong, Banna, Mengsong; 1600 m; 27-IV-1958; Shu-yong Wang leg. (<named-content xmlns:xlink="http://www.w3.org/1999/xlink" content-type="dwc:institutional_code" xlink:type="simple">IZAS</named-content>).</p><p><bold>Description.</bold> Length: 5.5–6.5 mm, width 3–3.5 mm. <bold><italic>Holotype</italic></bold>: length 6.5 mm, width 3.5 mm.</p><p>Head, dorsal and ventral side of prothorax, mesothorax, metathorax, and femora orange; mouthparts darker; antennae dark brown, 1<sup>st</sup> segment pale; scutellum, tibiae, and tarsi black; a wide, transverse, pale, yellowish-brown stripe after middle part of elytra, which reaches middle sutures but not to lateral margins.</p><p>Vertex convex, with transverse wrinkle, punctures obvious and evenly distributed, space between punctures is about twice as diameter of punctures; frontal tubercle developed, deeply divided by ecdysial suture, not reaching compound eye, triangular, glabrous and with a few punctures; antennae reach apex of elytra, 1<sup>st</sup> segment arc-shaped, 2<sup>nd</sup> antennomere equal to 3<sup>rd</sup>, 4<sup>th</sup> segment longer than sum of 2<sup>nd</sup> and 3<sup>rd</sup>.</p><p>Pronotum about 1.5 times as broad as long; disc slightly convex, shallowly depressed on each side; punctures obvious, densely and irregularly distributed, space between punctures wider than diameter of punctures.</p><p>Scutellum triangular, smooth and impunctate. Elytron nearly 1.6 times as long as broad; basal part broader than pronotum, humeral angle obvious; punctures evenly distributed, space between punctures about 2–3 times diameter of punctures. Epipleura strongly narrowed after basal 1/3 and disappearing at beginning of apex. Ventral side of mesothorax, metathorax and abdomen covered with long hairs.</p><p><bold>Male.</bold> Last ventrite of male with trilobite concavities. Width and length ratio of median apical lobe 0.76 (apex width to length), 1.3 (basal width to length) (Fig. <xref ref-type="fig" rid="F4">31</xref>). Aedeagus almost straight, parallel sided in apical 1/5, slightly widened in the middle part, narrowed after 1/3 of apex, rounded at apex, slightly curved towards ventral side (Fig. <xref ref-type="fig" rid="F4">33</xref>). Tectum not reaching apex of aedeagus, apex rounded (Fig. <xref ref-type="fig" rid="F4">32</xref>). 1<sup>st</sup> segment of hind tarsi about 1.5 times as long as remaining segments combined.</p></tp:treatment-sec><tp:treatment-sec sec-type="etymology" id="SECID0EIJBI"><title>Etymology.</title><p>This species is named after its type locality at Mengsong.</p></tp:treatment-sec><tp:treatment-sec sec-type="distribution" id="SECID0ENJBI"><title>Distribution.</title><p>China: Yunnan.</p></tp:treatment-sec><tp:treatment-sec sec-type="diagnosis" id="SECID0ESJBI"><title>Diagnosis.</title><p>This species resembles <italic><tp:taxon-name><tp:taxon-name-part taxon-name-part-type="genus" reg="Monolepta">M.</tp:taxon-name-part><tp:taxon-name-part taxon-name-part-type="species" reg="leechi">leechi</tp:taxon-name-part></tp:taxon-name></italic>, <italic><tp:taxon-name><tp:taxon-name-part taxon-name-part-type="genus" reg="Monolepta">M.</tp:taxon-name-part><tp:taxon-name-part taxon-name-part-type="species" reg="liui">liui</tp:taxon-name-part></tp:taxon-name></italic>, and <italic><tp:taxon-name><tp:taxon-name-part taxon-name-part-type="genus" reg="Monolepta">M.</tp:taxon-name-part><tp:taxon-name-part taxon-name-part-type="species" reg="lunata">lunata</tp:taxon-name-part></tp:taxon-name></italic>, but the length of the antennae reaches half of the body in <italic><tp:taxon-name><tp:taxon-name-part taxon-name-part-type="genus" reg="Monolepta">M.</tp:taxon-name-part><tp:taxon-name-part taxon-name-part-type="species" reg="leechi">leechi</tp:taxon-name-part></tp:taxon-name></italic> and <italic><tp:taxon-name><tp:taxon-name-part taxon-name-part-type="genus" reg="Monolepta">M.</tp:taxon-name-part><tp:taxon-name-part taxon-name-part-type="species" reg="liui">liui</tp:taxon-name-part></tp:taxon-name></italic>, whereas in this species the length of the antennae reaches the apex of elytra. <italic><tp:taxon-name><tp:taxon-name-part taxon-name-part-type="genus" reg="Monolepta">M.</tp:taxon-name-part><tp:taxon-name-part taxon-name-part-type="species" reg="lunata">lunata</tp:taxon-name-part></tp:taxon-name></italic> has a rounded spot on the elytra, but in the new species there is a transverse band. This species has a transverse stripe on each elytron and its antennae reach the apex of the elytra, which can easily distinguish it from other species of <italic><tp:taxon-name><tp:taxon-name-part taxon-name-part-type="genus" reg="Monolepta">Monolepta</tp:taxon-name-part></tp:taxon-name></italic> with transverse stripes.</p><fig id="F4" position="float" orientation="portrait"><object-id xmlns:xlink="http://www.w3.org/1999/xlink" content-type="doi" xlink:type="simple">10.3897/zookeys.1056.65335.figures28-34</object-id><object-id xmlns:xlink="http://www.w3.org/1999/xlink" content-type="arpha" xlink:type="simple">A176F698-AB6D-5B8E-A539-886F8D5AEF9B</object-id><label>Figures 28–34.</label><caption><p><italic><tp:taxon-name><tp:taxon-name-part taxon-name-part-type="genus" reg="Monolepta">Monolepta</tp:taxon-name-part><tp:taxon-name-part taxon-name-part-type="species" reg="mengsongensis">mengsongensis</tp:taxon-name-part></tp:taxon-name></italic> sp. nov. (holotype) <bold>28</bold> dorsal view <bold>29</bold> lateral view <bold>30</bold> frontal view <bold>31</bold> ventral surface of 5<sup>th</sup> ventrite, male <bold>32</bold> aedeagus, dorsal view <bold>33</bold> ditto, lateral view <bold>34</bold> ditto, ventral view. Scale bars: 1 mm.</p></caption><graphic xmlns:xlink="http://www.w3.org/1999/xlink" xlink:href="zookeys-1056-035-g004.jpg" position="float" orientation="portrait" xlink:type="simple" id="oo_578891.jpg"><uri content-type="original_file" xlink:type="simple">https://binary.pensoft.net/fig/578891</uri></graphic></fig></tp:treatment-sec></tp:taxon-treatment>
