# Supplementary material for: Five new species of the leaf-beetle genus Monolepta Chevrolat (Coleoptera, Chrysomelidae, Galerucinae) from China
Source: Zookeys. 2021 Aug 18;1056:35–57. doi: 10.3897/zookeys.1056.65335 (PMC8387305; doi:10.3897/zookeys.1056.65335)
Supplement: XML Treatment for Monolepta rubripennis [file zookeys.1056.65335-treatment6.xml]

<!DOCTYPE tp:taxon-treatment
  PUBLIC "-//TaxonX//DTD Taxonomic Treatment Publishing DTD v0 20100105//EN" "tax-treatment-NSO.dtd">
<tp:taxon-treatment xmlns:tp="http://www.plazi.org/taxpub"><tp:treatment-meta><kwd-group><label>Taxon classification</label><kwd><named-content xmlns:xlink="http://www.w3.org/1999/xlink" content-type="kingdom">Animalia</named-content></kwd><kwd><named-content xmlns:xlink="http://www.w3.org/1999/xlink" content-type="order">Coleoptera</named-content></kwd><kwd><named-content xmlns:xlink="http://www.w3.org/1999/xlink" content-type="family">Chrysomelidae</named-content></kwd></kwd-group><mixed-citation publication-type="journal"><person-group><name><surname>Lei</surname><given-names>Qi-long</given-names></name><name><surname>Xu</surname><given-names>Si-yuan</given-names></name><name><surname>Yang</surname><given-names>Xing-ke</given-names></name><name><surname>Nie</surname><given-names>Rui-E</given-names></name></person-group><article-title>Five new species of the leaf-beetle genus <italic><tp:taxon-name><tp:taxon-name-part taxon-name-part-type="genus" reg="Monolepta">Monolepta</tp:taxon-name-part></tp:taxon-name></italic> Chevrolat (<tp:taxon-name><tp:taxon-name-part taxon-name-part-type="order">Coleoptera</tp:taxon-name-part></tp:taxon-name>, <tp:taxon-name><tp:taxon-name-part taxon-name-part-type="family">Chrysomelidae</tp:taxon-name-part></tp:taxon-name>, <tp:taxon-name><tp:taxon-name-part taxon-name-part-type="subfamily">Galerucinae</tp:taxon-name-part></tp:taxon-name>) from China</article-title><source>Zookeys</source><day>18</day><month>8</month><year>2021</year><volume>1056</volume><fpage>35</fpage><lpage>57</lpage><pub-id pub-id-type="doi">10.3897/zookeys.1056.65335</pub-id></mixed-citation></tp:treatment-meta><tp:nomenclature><tp:taxon-name>
              <object-id xmlns:xlink="http://www.w3.org/1999/xlink" content-type="arpha" xlink:type="simple">5D1CAEB1-ECD1-5592-A225-71553711CA29</object-id>
              <tp:taxon-name-part taxon-name-part-type="genus" reg="Monolepta">Monolepta</tp:taxon-name-part>
              <tp:taxon-name-part taxon-name-part-type="species" reg="rubripennis">rubripennis</tp:taxon-name-part>
              <object-id xmlns:xlink="http://www.w3.org/1999/xlink" content-type="zoobank" xlink:type="simple">http://zoobank.org/9B3D7F14-3838-450E-959E-1274765678C5</object-id>
            </tp:taxon-name><tp:taxon-status xmlns:xlink="http://www.w3.org/1999/xlink" xlink:type="simple">sp. nov.</tp:taxon-status><xref ref-type="fig" rid="F5">Figs 35–44</xref></tp:nomenclature><tp:treatment-sec sec-type="type material" id="SECID0EVOBI"><title>Type material.</title><p><bold><italic>Holotype</italic></bold>: China • ♂; Sichuan, Mount Emei, Baoguo temple; 550–750 m; 2-VI-1957; Ke-ren Huang leg. (<named-content xmlns:xlink="http://www.w3.org/1999/xlink" content-type="dwc:institutional_code" xlink:type="simple">IZAS</named-content>). <bold><italic>Paratypes</italic></bold>: China • 2♀♀; Hunan, Guiding, Sidu, Xinlong village; 12-VII-2008; Hong-bin Liang leg. • 1♂; Fujian, Chongan, Xing village, Sangang; 740 m; 4-VI-1960; Yong Zuo leg. • 1♀; Sichuan, Mount Emei, Baoguo temple; 550–750 m; Ke-ren Huang leg.; 2-VI-1957 • 1♀; Mount Emei; 28-II-1955; Ke-ren Huang leg. • 1♀; Sichuan, Mount Emei, Baoguo temple; 550–750 m; 29-V-1957; Zong-yuan Wang leg. (all <named-content xmlns:xlink="http://www.w3.org/1999/xlink" content-type="dwc:institutional_code" xlink:type="simple">IZAS</named-content>).</p></tp:treatment-sec><tp:treatment-sec sec-type="description" id="SECID0ENPBI"><title>Description.</title><p>Length: 4.5–5.5 mm, width 2.2–3.0 mm. <bold><italic>Holotype</italic></bold>: length 5.5 mm, width 2.8 mm.</p><p>Head, pronotum, prothorax, and legs black; scutellum, elytra, mesothorax, metathorax, and abdomen orange to reddish brown. Basal 1/2 of hind femur orange.</p><p>Vertex slightly convex with transverse wrinkle visible only laterally, punctures sparsely and irregularly distributed; frontal tubercle developed, deeply divided by ecdydial suture, triangular, not very glabrous and with many wrinkles on; antennae reach half of the body, 1<sup>st</sup> segment arc-shaped, length ratio of segment 2<sup>nd</sup> and 3<sup>rd</sup> 19:21, length ratio of 4<sup>th</sup> and the combination of 2<sup>nd</sup> and 3<sup>rd</sup> 23:18.</p><p>The pronotum is about 1.7 times as broad as long; disc slightly convex, shallowly depressed on each side; surface with irregular strong punctures, densely distributed near anterior margin, sparsely near basal margin. Anterior coxal cavities open.</p><p>Scutellum triangular, smooth and impunctate. Elytra is about 1.4 times as long as broad; basal part wider than pronotum, humeral angle obvious; punctures on elytra evenly distributed, with very short seta, space between punctures about 2–4 times as diameter of punctures; epipleuron strongly narrowed after basal 1/3 and disappearing at the beginning of apex. Ventral side of mesothorax, metathorax and abdomen glabrous, covered with longhairs.</p><p>The width and length ratio of median apical lobe is 1.2 (apex width to length), 2.3 (basal width to length) (Fig. <xref ref-type="fig" rid="F5">39</xref>). The 1<sup>st</sup> segment of hind tarsi is about 1.5 times as long as remainder combined.</p><p><bold>Male.</bold> Last ventrite of male with trilobite concavities. Aedeagus very slender and evenly narrowing from base to apex, apex rounded with a small cuspidate process. Tectum not reaching the apex of aedeagus, acute angle apex and curved towards ventral side (Fig. <xref ref-type="fig" rid="F5">43</xref>).</p><p><bold>Female.</bold> Last ventrite of female normal. Spermathecal cornu curved strongly, middle part short, curved, very slender, nodulus small, nearly spherical. Ventral part of bursa sclerites fusiform, dorsal pair triangular, pointed at apex.</p></tp:treatment-sec><tp:treatment-sec sec-type="etymology" id="SECID0E2QBI"><title>Etymology.</title><p>The specific epithet <italic><tp:taxon-name><tp:taxon-name-part taxon-name-part-type="genus" reg="Monolepta"/><tp:taxon-name-part taxon-name-part-type="species" reg="rubripennis">rubripennis</tp:taxon-name-part></tp:taxon-name></italic>, <italic>rubripenne</italic> (meaning ‘having red feathers or wings’) is a New Latin adjective formed from the Latin adjective <italic>ruber</italic>, <italic>rubra</italic>, -<italic>um</italic> (‘red’) and the Latin noun <italic>penna</italic>, -<italic>ae</italic> (‘feather’, ‘wing’); it refers to the red elytra of this species.</p></tp:treatment-sec><tp:treatment-sec sec-type="distribution" id="SECID0EXRBI"><title>Distribution.</title><p>China: Hunan, Fujian, Sichuan.</p></tp:treatment-sec><tp:treatment-sec sec-type="diagnosis" id="SECID0E3RBI"><title>Diagnosis.</title><p>This species is similar to <italic><tp:taxon-name><tp:taxon-name-part taxon-name-part-type="genus" reg="Monolepta">M.</tp:taxon-name-part><tp:taxon-name-part taxon-name-part-type="species" reg="rufipennis">rufipennis</tp:taxon-name-part></tp:taxon-name></italic> Jacoby, 1899 and <italic><tp:taxon-name><tp:taxon-name-part taxon-name-part-type="genus" reg="Monolepta">M.</tp:taxon-name-part><tp:taxon-name-part taxon-name-part-type="species" reg="langbianica">langbianica</tp:taxon-name-part></tp:taxon-name></italic> Kimoto, 1989. The main differences are the following: <italic><tp:taxon-name><tp:taxon-name-part taxon-name-part-type="genus" reg="Monolepta">M.</tp:taxon-name-part><tp:taxon-name-part taxon-name-part-type="species" reg="rubripennis">rubripennis</tp:taxon-name-part></tp:taxon-name></italic> sp. nov. has. an orange abdomen and black antennae, whereas <italic><tp:taxon-name><tp:taxon-name-part taxon-name-part-type="genus" reg="Monolepta">M.</tp:taxon-name-part><tp:taxon-name-part taxon-name-part-type="species" reg="rufipennis">rufipennis</tp:taxon-name-part></tp:taxon-name></italic> has a black abdomen and yellow antennae, and <italic><tp:taxon-name><tp:taxon-name-part taxon-name-part-type="genus" reg="Monolepta">M.</tp:taxon-name-part><tp:taxon-name-part taxon-name-part-type="species" reg="langbianica">langbianica</tp:taxon-name-part></tp:taxon-name></italic> has yellowish-brown antennae and a yellowish-brown abdomen.</p><fig id="F5" position="float" orientation="portrait"><object-id xmlns:xlink="http://www.w3.org/1999/xlink" content-type="doi" xlink:type="simple">10.3897/zookeys.1056.65335.figures35-44</object-id><object-id xmlns:xlink="http://www.w3.org/1999/xlink" content-type="arpha" xlink:type="simple">BDC594EB-D87F-5F72-967A-B9A7FBFC5C2B</object-id><label>Figures 35–44.</label><caption><p><italic><tp:taxon-name><tp:taxon-name-part taxon-name-part-type="genus" reg="Monolepta">Monolepta</tp:taxon-name-part><tp:taxon-name-part taxon-name-part-type="species" reg="rubripennis">rubripennis</tp:taxon-name-part></tp:taxon-name></italic> sp. nov. (holotype) <bold>35</bold> dorsal view <bold>36</bold> lateral view <bold>37</bold> frontal view <bold>38</bold> ventral view of 5<sup>th</sup> ventrite, female <bold>39</bold> ditto, male <bold>40</bold> spermatheca <bold>41</bold> bursa sclerites <bold>42</bold> aedeagus, dorsal view <bold>43</bold> ditto, lateral view <bold>44</bold> ditto, ventral view. Scale bars: 1 mm (<bold>35–39, 42–44</bold>); 0.5 mm (<bold>40, 41</bold>).</p></caption><graphic xmlns:xlink="http://www.w3.org/1999/xlink" xlink:href="zookeys-1056-035-g005.jpg" position="float" orientation="portrait" xlink:type="simple" id="oo_578892.jpg"><uri content-type="original_file" xlink:type="simple">https://binary.pensoft.net/fig/578892</uri></graphic></fig></tp:treatment-sec></tp:taxon-treatment>
